# Supplementary material for: CaCu1.424Fe0.576Si2
Source: IUCrdata. 2025 Apr 17;10(Pt 4):x250325. doi: 10.1107/S2414314625003256 (PMC12054748; doi:10.1107/S2414314625003256)
Supplement: Supplementary file 1 [file x-10-x250325-sup1.cif]

##############################################################################
#                                                                            #
# This CIF contains the data for a data article accepted for                 #
# publication in IUCrData. It conforms to the requirements of                #
# Notes for Authors for IUCrData, and has been                               #
# peer reviewed under the auspices of IUCrData.                              #
#                                                                            #
# Full details of the Crystallographic Information File format               #
# are given in the paper "The Crystallographic Information File (CIF):       #
# a New Standard Archive File for Crystallography" by S. R. Hall, F. H.      #
# Allen and I. D. Brown [Acta Cryst. (1991), A47, 655-685].                  #
#                                                                            #
# The current version of the core CIF dictionary is obtainable from          #
# ftp://ftp.iucr.org/pub/cif_core.dic.                                       #
#                                                                            #
# Software is freely available for graphical display of the structure(s)     #
# in this CIF. For information consult the CIF software page                 #
# http://www.iucr.org/resources/cif/software.                                #
#                                                                            #
# This file may be used for bona fide research purposes within the           #
# scientific community so long as proper attribution is given to the data    # 
# article from which it was obtained.                                        #
#                                                                            #
##############################################################################
data_I
_audit_creation_method     'SHELXL-2018/3'
_journal_date_recd_electronic     2025-04-07
_journal_date_accepted     2025-04-10
_journal_name_full     'IUCrData'
_journal_year     2025
_journal_volume     10
_journal_issue      1
_journal_page_first     0
_journal_page_last     0
_journal_paper_category     HI
_journal_paper_doi     10.1107/S2414314625003256
_journal_coeditor_code     BT4168
_publ_contact_author_name     'Changzeng Fan'
_publ_contact_author_address
;
State Key Laboratory of Metastable Materials Science and Technology
Yanshan University
Qinhuangdao 066004
People's Republic of China
Hebei Key Lab for Optimizing Metal Product Technology and Performance
Yanshan University
Qinhuangdao 066004
People's Republic of China
;
_publ_contact_author_email     chzfan@ysu.edu.cn
_publ_contact_author_fax     ?
_publ_contact_author_phone     ?
_publ_section_title
;
Crystal structure of CaCu~1.424~Fe~0.576~Si~2~
;
loop_
    _publ_author_name
    _publ_author_footnote
    _publ_author_address
    'Dai, Yangkun' .
;
State Key Laboratory of Metastable Materials Science and Technology
Yanshan University
Qinhuangdao 066004
People's Republic of China
;
    'Liu, Yibo' .
;
State Key Laboratory of Metastable Materials Science and Technology
Yanshan University
Qinhuangdao 066004
People's Republic of China
;
    'Mihalkovic, Marek' .
;
Institute of Physics, Slovak Academy of Sciences, 84511 Bratislava,
Slovakia
;
    'Wen, Bin' .
;
State Key Laboratory of Metastable Materials Science and Technology
Yanshan University
Qinhuangdao 066004
People's Republic of China
;
    'Zhang, Lifeng' .
;
State Key Laboratory of Metastable Materials Science and Technology
Yanshan University
Qinhuangdao 066004
People's Republic of China
School of Mechanical and Materials Engineering,
North China University of Technology, Beijing 100144,
People's Republic of China
;
    'Fan, Changzeng' .
;
State Key Laboratory of Metastable Materials Science and Technology
Yanshan University
Qinhuangdao 066004
People's Republic of China
Hebei Key Lab for Optimizing Metal Product Technology and Performance
Yanshan University
Qinhuangdao 066004
People's Republic of China
;
_chemical_name_systematic
;
Calcium copper iron disilicide
;
_chemical_name_common     ?
_chemical_formula_moiety     'Ca Cu1.42 Fe0.58 Si2'
_chemical_formula_sum     'Ca Cu1.42 Fe0.58 Si2'
_chemical_formula_iupac     'Ca Cu1.42 Fe0.58 Si2'
_chemical_formula_weight     218.91
_chemical_melting_point     ?
_space_group_crystal_system     tetragonal
_space_group_name_H-M_alt     'I 4/m m m'
_space_group_name_Hall     '-I 4 2'
loop_
    _space_group_symop_operation_xyz
    'x, y, z'
    '-y, x, z'
    '-x, -y, z'
    'y, -x, z'
    'x, -y, -z'
    'y, x, -z'
    '-x, y, -z'
    '-y, -x, -z'
    'x+1/2, y+1/2, z+1/2'
    '-y+1/2, x+1/2, z+1/2'
    '-x+1/2, -y+1/2, z+1/2'
    'y+1/2, -x+1/2, z+1/2'
    'x+1/2, -y+1/2, -z+1/2'
    'y+1/2, x+1/2, -z+1/2'
    '-x+1/2, y+1/2, -z+1/2'
    '-y+1/2, -x+1/2, -z+1/2'
    '-x, -y, -z'
    'y, -x, -z'
    'x, y, -z'
    '-y, x, -z'
    '-x, y, z'
    '-y, -x, z'
    'x, -y, z'
    'y, x, z'
    '-x+1/2, -y+1/2, -z+1/2'
    'y+1/2, -x+1/2, -z+1/2'
    'x+1/2, y+1/2, -z+1/2'
    '-y+1/2, x+1/2, -z+1/2'
    '-x+1/2, y+1/2, z+1/2'
    '-y+1/2, -x+1/2, z+1/2'
    'x+1/2, -y+1/2, z+1/2'
    'y+1/2, x+1/2, z+1/2'
_cell_length_a     4.041(3)
_cell_length_b     4.041(3)
_cell_length_c     10.010(9)
_cell_angle_alpha     90
_cell_angle_beta     90
_cell_angle_gamma     90
_cell_volume     163.5(3)
_cell_formula_units_Z     2
_cell_measurement_reflns_used     452
_cell_measurement_theta_min     4.07
_cell_measurement_theta_max     26.88
_cell_measurement_temperature     296(2)
_exptl_crystal_description     lump
_exptl_crystal_colour     gray
_exptl_crystal_size_max     0.10
_exptl_crystal_size_mid     0.07
_exptl_crystal_size_min     0.06
_exptl_crystal_density_diffrn     4.448
_exptl_crystal_density_meas     ?
_exptl_crystal_density_method     ?
_exptl_crystal_F_000     209
_exptl_absorpt_coefficient_mu     13.821
_exptl_absorpt_correction_type     multi-scan
_exptl_absorpt_process_details
;
(SADABS; Krause <i>et al.</i>, 2015)
;
_exptl_absorpt_correction_T_min     0.3831
_exptl_absorpt_correction_T_max     0.7461
_diffrn_ambient_temperature     296(2)
_diffrn_source     ?
_diffrn_radiation_type     MoK\a
_diffrn_radiation_wavelength     0.71073
_diffrn_measurement_device_type     'Bruker D8 Venture Photon 100 CMOS'
_diffrn_measurement_method     'phi and omega scans'
_diffrn_detector_area_resol_mean     ?
_diffrn_reflns_number     707
_diffrn_reflns_av_R_equivalents     0.0970
_diffrn_reflns_av_unetI/netI     0.0428
_diffrn_reflns_theta_min     4.072
_diffrn_reflns_theta_max     24.717
_diffrn_reflns_theta_full     24.717
_diffrn_measured_fraction_theta_max     1.000
_diffrn_measured_fraction_theta_full     1.000
_diffrn_reflns_limit_h_min     -4
_diffrn_reflns_limit_h_max     4
_diffrn_reflns_limit_k_min     -4
_diffrn_reflns_limit_k_max     4
_diffrn_reflns_limit_l_min     -11
_diffrn_reflns_limit_l_max     11
_refine_special_details     ?
_reflns_number_total     60
_reflns_number_gt     46
_reflns_threshold_expression     'I > 2\s(I)'
_refine_ls_structure_factor_coef     Fsqd
_refine_ls_matrix_type     full
_refine_ls_R_factor_all     0.0944
_refine_ls_R_factor_gt     0.0711
_refine_ls_wR_factor_gt     0.1472
_refine_ls_wR_factor_ref     0.1557
_refine_ls_goodness_of_fit_ref     1.288
_refine_ls_restrained_S_all     1.288
_refine_ls_number_reflns     60
_refine_ls_number_parameters     9
_refine_ls_number_restraints     0
_refine_ls_hydrogen_treatment     undef
_refine_ls_weighting_scheme     calc
_refine_ls_weighting_details
                      'w=1/[\s^2^(Fo^2^)+(0.0957P)^2^] where P=(Fo^2^+2Fc^2^)/3'
_atom_sites_solution_hydrogens     .
_atom_sites_solution_primary     ?
_atom_sites_solution_secondary     ?
_refine_ls_shift/su_max     0.000
_refine_ls_shift/su_mean     0.000
_refine_diff_density_max     1.049
_refine_diff_density_min     -1.446
_refine_ls_extinction_method     none
_refine_ls_extinction_coef     .
loop_
    _atom_type_symbol
    _atom_type_description
    _atom_type_scat_dispersion_real
    _atom_type_scat_dispersion_imag
    _atom_type_scat_source
    'Ca' 'Ca' 0.2262 0.3064
                         'International Tables Vol C Tables 4.2.6.8 and 6.1.1.4'
    'Cu' 'Cu' 0.3201 1.2651
                         'International Tables Vol C Tables 4.2.6.8 and 6.1.1.4'
    'Fe' 'Fe' 0.3463 0.8444
                         'International Tables Vol C Tables 4.2.6.8 and 6.1.1.4'
    'Si' 'Si' 0.0817 0.0704
                         'International Tables Vol C Tables 4.2.6.8 and 6.1.1.4'
_computing_data_collection
;
APEX5 (Bruker, 2023)
;
_computing_cell_refinement
;
APEX5 (Bruker, 2023)
;
_computing_data_reduction
;
APEX5 and SAINT (Bruker, 2023)
;
_computing_structure_solution
;
SHELXT (Sheldrick, 2015<i>a</i>)
;
_computing_structure_refinement
;
SHELXL (Sheldrick, 2015<i>b</i>)
;
_computing_molecular_graphics
;
DIAMOND (Brandenburg & Putz, 2017)
;
_computing_publication_material
;
publCIF (Westrip, 2010)
;
loop_
    _atom_site_type_symbol
    _atom_site_label
    _atom_site_fract_x
    _atom_site_fract_y
    _atom_site_fract_z
    _atom_site_U_iso_or_equiv
    _atom_site_adp_type
    _atom_site_calc_flag
    _atom_site_occupancy
    _atom_site_disorder_assembly
    _atom_site_disorder_group
    Fe Fe1 0.000000 0.500000 0.250000 0.0171(18) Uani d 0.29(15) A 1
    Cu Cu1 0.000000 0.500000 0.250000 0.0171(18) Uani d 0.71(15) A 2
    Si Si1 0.000000 0.000000 0.3834(10) 0.011(3) Uani d 1 . .
    Ca Ca1 0.000000 0.000000 0.000000 0.011(3) Uani d 1 . .
loop_
    _atom_site_aniso_label
    _atom_site_aniso_U_11
    _atom_site_aniso_U_22
    _atom_site_aniso_U_33
    _atom_site_aniso_U_12
    _atom_site_aniso_U_13
    _atom_site_aniso_U_23
    Fe1 0.0178(19) 0.0178(19) 0.016(3) 0.000 0.000 0.000
    Cu1 0.0178(19) 0.0178(19) 0.016(3) 0.000 0.000 0.000
    Si1 0.013(4) 0.013(4) 0.006(7) 0.000 0.000 0.000
    Ca1 0.009(4) 0.009(4) 0.013(7) 0.000 0.000 0.000
_geom_special_details
;
 All esds (except the esd in the dihedral angle between two l.s. planes)
 are estimated using the full covariance matrix.  The cell esds are taken
 into account individually in the estimation of esds in distances, angles
 and torsion angles; correlations between esds in cell parameters are only
 used when they are defined by crystal symmetry.  An approximate (isotropic)
 treatment of cell esds is used for estimating esds involving l.s. planes.
;
loop_
    _geom_bond_atom_site_label_1
    _geom_bond_atom_site_label_2
    _geom_bond_site_symmetry_2
    _geom_bond_distance
    _geom_bond_publ_flag
    Fe1 Si1 . 2.422(6) ?
    Fe1 Si1 25_455 2.422(6) ?
    Fe1 Si1 1_565 2.422(6) ?
    Fe1 Si1 25 2.422(6) ?
    Fe1 Fe1 25_455 2.857(2) ?
    Fe1 Fe1 25_565 2.857(2) ?
    Fe1 Fe1 25 2.857(2) ?
    Fe1 Fe1 25_465 2.857(2) ?
    Fe1 Ca1 9 3.216(2) ?
    Fe1 Ca1 . 3.216(2) ?
    Fe1 Ca1 1_565 3.216(2) ?
    Fe1 Ca1 9_455 3.216(2) ?
    Cu1 Si1 . 2.422(6) ?
    Cu1 Si1 25_455 2.422(6) ?
    Cu1 Si1 1_565 2.422(6) ?
    Cu1 Si1 25 2.422(6) ?
    Cu1 Ca1 9 3.216(2) ?
    Cu1 Ca1 . 3.216(2) ?
    Cu1 Ca1 1_565 3.216(2) ?
    Cu1 Ca1 9_455 3.216(2) ?
    Si1 Si1 17_556 2.33(2) ?
    Si1 Ca1 9 3.087(4) ?
    Si1 Ca1 9_445 3.087(4) ?
    Si1 Ca1 9_545 3.087(4) ?
    Si1 Ca1 9_455 3.087(4) ?
loop_
    _geom_angle_atom_site_label_1
    _geom_angle_atom_site_label_2
    _geom_angle_atom_site_label_3
    _geom_angle_site_symmetry_1
    _geom_angle_site_symmetry_3
    _geom_angle
    _geom_angle_publ_flag
    Si1 Fe1 Si1 . 25_455 107.7(2) ?
    Si1 Fe1 Si1 . 1_565 113.1(4) ?
    Si1 Fe1 Si1 25_455 1_565 107.7(2) ?
    Si1 Fe1 Si1 . 25 107.7(2) ?
    Si1 Fe1 Si1 25_455 25 113.1(4) ?
    Si1 Fe1 Si1 1_565 25 107.7(2) ?
    Si1 Fe1 Fe1 . 25_455 53.85(10) ?
    Si1 Fe1 Fe1 25_455 25_455 53.85(10) ?
    Si1 Fe1 Fe1 1_565 25_455 126.15(10) ?
    Si1 Fe1 Fe1 25 25_455 126.15(10) ?
    Si1 Fe1 Fe1 . 25_565 126.15(10) ?
    Si1 Fe1 Fe1 25_455 25_565 126.15(10) ?
    Si1 Fe1 Fe1 1_565 25_565 53.85(10) ?
    Si1 Fe1 Fe1 25 25_565 53.85(10) ?
    Fe1 Fe1 Fe1 25_455 25_565 180.0 ?
    Si1 Fe1 Fe1 . 25 53.85(10) ?
    Si1 Fe1 Fe1 25_455 25 126.15(10) ?
    Si1 Fe1 Fe1 1_565 25 126.15(10) ?
    Si1 Fe1 Fe1 25 25 53.85(10) ?
    Fe1 Fe1 Fe1 25_455 25 90.0 ?
    Fe1 Fe1 Fe1 25_565 25 90.0 ?
    Si1 Fe1 Fe1 . 25_465 126.15(10) ?
    Si1 Fe1 Fe1 25_455 25_465 53.85(10) ?
    Si1 Fe1 Fe1 1_565 25_465 53.85(10) ?
    Si1 Fe1 Fe1 25 25_465 126.15(10) ?
    Fe1 Fe1 Fe1 25_455 25_465 90.0 ?
    Fe1 Fe1 Fe1 25_565 25_465 90.0 ?
    Fe1 Fe1 Fe1 25 25_465 180.0 ?
    Si1 Fe1 Ca1 . 9 64.60(15) ?
    Si1 Fe1 Ca1 25_455 9 162.4(2) ?
    Si1 Fe1 Ca1 1_565 9 64.60(15) ?
    Si1 Fe1 Ca1 25 9 84.5(2) ?
    Fe1 Fe1 Ca1 25_455 9 116.37(2) ?
    Fe1 Fe1 Ca1 25_565 9 63.628(19) ?
    Fe1 Fe1 Ca1 25 9 63.63(2) ?
    Fe1 Fe1 Ca1 25_465 9 116.37(2) ?
    Si1 Fe1 Ca1 . . 84.5(2) ?
    Si1 Fe1 Ca1 25_455 . 64.60(15) ?
    Si1 Fe1 Ca1 1_565 . 162.4(2) ?
    Si1 Fe1 Ca1 25 . 64.60(15) ?
    Fe1 Fe1 Ca1 25_455 . 63.63(2) ?
    Fe1 Fe1 Ca1 25_565 . 116.37(2) ?
    Fe1 Fe1 Ca1 25 . 63.63(2) ?
    Fe1 Fe1 Ca1 25_465 . 116.37(2) ?
    Ca1 Fe1 Ca1 9 . 127.26(4) ?
    Si1 Fe1 Ca1 . 1_565 162.4(2) ?
    Si1 Fe1 Ca1 25_455 1_565 64.60(15) ?
    Si1 Fe1 Ca1 1_565 1_565 84.5(2) ?
    Si1 Fe1 Ca1 25 1_565 64.60(15) ?
    Fe1 Fe1 Ca1 25_455 1_565 116.37(2) ?
    Fe1 Fe1 Ca1 25_565 1_565 63.63(2) ?
    Fe1 Fe1 Ca1 25 1_565 116.37(2) ?
    Fe1 Fe1 Ca1 25_465 1_565 63.63(2) ?
    Ca1 Fe1 Ca1 9 1_565 127.26(4) ?
    Ca1 Fe1 Ca1 . 1_565 77.83(7) ?
    Si1 Fe1 Ca1 . 9_455 64.60(15) ?
    Si1 Fe1 Ca1 25_455 9_455 84.5(2) ?
    Si1 Fe1 Ca1 1_565 9_455 64.60(15) ?
    Si1 Fe1 Ca1 25 9_455 162.4(2) ?
    Fe1 Fe1 Ca1 25_455 9_455 63.63(2) ?
    Fe1 Fe1 Ca1 25_565 9_455 116.37(2) ?
    Fe1 Fe1 Ca1 25 9_455 116.37(2) ?
    Fe1 Fe1 Ca1 25_465 9_455 63.63(2) ?
    Ca1 Fe1 Ca1 9 9_455 77.83(7) ?
    Ca1 Fe1 Ca1 . 9_455 127.26(4) ?
    Ca1 Fe1 Ca1 1_565 9_455 127.26(4) ?
    Si1 Cu1 Si1 . 25_455 107.7(2) ?
    Si1 Cu1 Si1 . 1_565 113.1(4) ?
    Si1 Cu1 Si1 25_455 1_565 107.7(2) ?
    Si1 Cu1 Si1 . 25 107.7(2) ?
    Si1 Cu1 Si1 25_455 25 113.1(4) ?
    Si1 Cu1 Si1 1_565 25 107.7(2) ?
    Si1 Cu1 Ca1 . 9 64.60(15) ?
    Si1 Cu1 Ca1 25_455 9 162.4(2) ?
    Si1 Cu1 Ca1 1_565 9 64.60(15) ?
    Si1 Cu1 Ca1 25 9 84.5(2) ?
    Si1 Cu1 Ca1 . . 84.5(2) ?
    Si1 Cu1 Ca1 25_455 . 64.60(15) ?
    Si1 Cu1 Ca1 1_565 . 162.4(2) ?
    Si1 Cu1 Ca1 25 . 64.60(15) ?
    Ca1 Cu1 Ca1 9 . 127.26(4) ?
    Si1 Cu1 Ca1 . 1_565 162.4(2) ?
    Si1 Cu1 Ca1 25_455 1_565 64.60(15) ?
    Si1 Cu1 Ca1 1_565 1_565 84.5(2) ?
    Si1 Cu1 Ca1 25 1_565 64.60(15) ?
    Ca1 Cu1 Ca1 9 1_565 127.26(4) ?
    Ca1 Cu1 Ca1 . 1_565 77.83(7) ?
    Si1 Cu1 Ca1 . 9_455 64.60(15) ?
    Si1 Cu1 Ca1 25_455 9_455 84.5(2) ?
    Si1 Cu1 Ca1 1_565 9_455 64.60(15) ?
    Si1 Cu1 Ca1 25 9_455 162.4(2) ?
    Ca1 Cu1 Ca1 9 9_455 77.83(7) ?
    Ca1 Cu1 Ca1 . 9_455 127.26(4) ?
    Ca1 Cu1 Ca1 1_565 9_455 127.26(4) ?
    Si1 Si1 Fe1 17_556 25_455 123.5(2) ?
    Si1 Si1 Fe1 17_556 1_545 123.5(2) ?
    Fe1 Si1 Fe1 25_455 1_545 72.3(2) ?
    Si1 Si1 Fe1 17_556 . 123.5(2) ?
    Fe1 Si1 Fe1 25_455 . 72.3(2) ?
    Fe1 Si1 Fe1 1_545 . 113.1(4) ?
    Si1 Si1 Cu1 17_556 . 123.5(2) ?
    Si1 Si1 Fe1 17_556 25 123.5(2) ?
    Fe1 Si1 Fe1 25_455 25 113.1(4) ?
    Fe1 Si1 Fe1 1_545 25 72.3(2) ?
    Fe1 Si1 Fe1 . 25 72.3(2) ?
    Si1 Si1 Ca1 17_556 9 67.78(18) ?
    Fe1 Si1 Ca1 25_455 9 138.99(9) ?
    Fe1 Si1 Ca1 1_545 9 138.99(9) ?
    Fe1 Si1 Ca1 . 9 70.27(4) ?
    Cu1 Si1 Ca1 . 9 70.27(4) ?
    Fe1 Si1 Ca1 25 9 70.27(4) ?
    Si1 Si1 Ca1 17_556 9_445 67.78(18) ?
    Fe1 Si1 Ca1 25_455 9_445 70.27(4) ?
    Fe1 Si1 Ca1 1_545 9_445 70.27(4) ?
    Fe1 Si1 Ca1 . 9_445 138.99(9) ?
    Fe1 Si1 Ca1 25 9_445 138.99(9) ?
    Ca1 Si1 Ca1 9 9_445 135.6(4) ?
    Si1 Si1 Ca1 17_556 9_545 67.78(18) ?
    Fe1 Si1 Ca1 25_455 9_545 138.99(9) ?
    Fe1 Si1 Ca1 1_545 9_545 70.27(4) ?
    Fe1 Si1 Ca1 . 9_545 138.99(9) ?
    Fe1 Si1 Ca1 25 9_545 70.27(4) ?
    Ca1 Si1 Ca1 9 9_545 81.78(13) ?
    Ca1 Si1 Ca1 9_445 9_545 81.78(13) ?
    Si1 Si1 Ca1 17_556 9_455 67.78(18) ?
    Fe1 Si1 Ca1 25_455 9_455 70.27(4) ?
    Fe1 Si1 Ca1 1_545 9_455 138.99(9) ?
    Fe1 Si1 Ca1 . 9_455 70.27(4) ?
    Fe1 Si1 Ca1 25 9_455 138.99(9) ?
    Ca1 Si1 Ca1 9 9_455 81.78(13) ?
    Ca1 Si1 Ca1 9_445 9_455 81.78(13) ?
    Ca1 Si1 Ca1 9_545 9_455 135.6(4) ?
    Si1 Ca1 Si1 25 9_444 180.0 ?
    Si1 Ca1 Si1 25 25_445 135.6(4) ?
    Si1 Ca1 Si1 9_444 25_445 44.4(4) ?
    Si1 Ca1 Si1 25 9_554 44.4(4) ?
    Si1 Ca1 Si1 9_444 9_554 135.6(4) ?
    Si1 Ca1 Si1 25_445 9_554 180.0 ?
    Si1 Ca1 Si1 25 25_455 81.78(13) ?
    Si1 Ca1 Si1 9_444 25_455 98.22(13) ?
    Si1 Ca1 Si1 25_445 25_455 81.78(13) ?
    Si1 Ca1 Si1 9_554 25_455 98.22(13) ?
    Si1 Ca1 Si1 25 25_545 81.78(13) ?
    Si1 Ca1 Si1 9_444 25_545 98.22(13) ?
    Si1 Ca1 Si1 25_445 25_545 81.78(13) ?
    Si1 Ca1 Si1 9_554 25_545 98.22(13) ?
    Si1 Ca1 Si1 25_455 25_545 135.6(4) ?
    Si1 Ca1 Si1 25 9_454 98.22(13) ?
    Si1 Ca1 Si1 9_444 9_454 81.78(13) ?
    Si1 Ca1 Si1 25_445 9_454 98.22(13) ?
    Si1 Ca1 Si1 9_554 9_454 81.78(13) ?
    Si1 Ca1 Si1 25_455 9_454 44.4(4) ?
    Si1 Ca1 Si1 25_545 9_454 180.0 ?
    Si1 Ca1 Si1 25 9_544 98.22(13) ?
    Si1 Ca1 Si1 9_444 9_544 81.78(13) ?
    Si1 Ca1 Si1 25_445 9_544 98.22(13) ?
    Si1 Ca1 Si1 9_554 9_544 81.78(13) ?
    Si1 Ca1 Si1 25_455 9_544 180.0 ?
    Si1 Ca1 Si1 25_545 9_544 44.4(4) ?
    Si1 Ca1 Si1 9_454 9_544 135.6(4) ?
    Si1 Ca1 Fe1 25 . 45.14(14) ?
    Si1 Ca1 Fe1 9_444 . 134.86(14) ?
    Si1 Ca1 Fe1 25_445 . 96.72(17) ?
    Si1 Ca1 Fe1 9_554 . 83.28(17) ?
    Si1 Ca1 Fe1 25_455 . 45.14(14) ?
    Si1 Ca1 Fe1 25_545 . 96.72(17) ?
    Si1 Ca1 Fe1 9_454 . 83.28(17) ?
    Si1 Ca1 Fe1 9_544 . 134.86(14) ?
    Si1 Ca1 Fe1 25 25 45.14(14) ?
    Si1 Ca1 Fe1 9_444 25 134.86(14) ?
    Si1 Ca1 Fe1 25_445 25 96.72(17) ?
    Si1 Ca1 Fe1 9_554 25 83.28(17) ?
    Si1 Ca1 Fe1 25_455 25 96.72(17) ?
    Si1 Ca1 Fe1 25_545 25 45.14(14) ?
    Si1 Ca1 Fe1 9_454 25 134.86(14) ?
    Si1 Ca1 Fe1 9_544 25 83.28(17) ?
    Fe1 Ca1 Fe1 . 25 52.74(4) ?
    Si1 Ca1 Cu1 25 . 45.14(14) ?
    Si1 Ca1 Cu1 9_444 . 134.86(14) ?
    Si1 Ca1 Cu1 25_445 . 96.72(17) ?
    Si1 Ca1 Cu1 9_554 . 83.28(17) ?
    Si1 Ca1 Cu1 25_455 . 45.14(14) ?
    Si1 Ca1 Cu1 25_545 . 96.72(17) ?
    Si1 Ca1 Cu1 9_454 . 83.28(17) ?
    Si1 Ca1 Cu1 9_544 . 134.86(14) ?
    Si1 Ca1 Fe1 25 17 134.86(14) ?
    Si1 Ca1 Fe1 9_444 17 45.14(14) ?
    Si1 Ca1 Fe1 25_445 17 83.28(17) ?
    Si1 Ca1 Fe1 9_554 17 96.72(17) ?
    Si1 Ca1 Fe1 25_455 17 134.86(14) ?
    Si1 Ca1 Fe1 25_545 17 83.28(17) ?
    Si1 Ca1 Fe1 9_454 17 96.72(17) ?
    Si1 Ca1 Fe1 9_544 17 45.14(14) ?
    Fe1 Ca1 Fe1 . 17 180.0 ?
    Fe1 Ca1 Fe1 25 17 127.26(4) ?
_shelx_space_group_comment
;
The symmetry employed for this shelxl refinement is uniquely defined
by the following loop, which should always be used as a source of
symmetry information in preference to the above space-group names.
They are only intended as comments.
;
_shelx_estimated_absorpt_T_min     ?
_shelx_estimated_absorpt_T_max     ?
_shelx_hkl_file
;
   1  -1   0  261.47   35.60
   1   1  -1  225.58   39.10
   1   1  -1  263.27   35.10
   1  -1   0  303.57   42.50
  -1   1   0  284.17   39.10
   1  -1   0  173.98   38.90
  -1  -1   1  301.77   47.60
  -2   0   1 9497.05  420.76
   2   0  -1 9650.03  422.66
   2   0  -1 8576.34  423.26
   0   2  -1 9661.13  429.36
   0   2  -1 9999.00  427.66
   2   0  -1 9977.50  421.36
   0  -2   1 9312.57  429.46
   0  -2   1 9745.02  425.26
  -2   0   1 9849.92  419.46
   2  -2   0 5941.81  286.47
   2  -2   0 6408.06  296.67
  -2   2   0 5889.61  287.77
   2  -2   0 5773.82  284.87
  -2  -2   2 5907.61  312.17
   2   2  -2 5730.63  290.67
  -2   2   0 5701.93  293.97
   2   2  -2 6032.60  290.17
  -1  -3   2   31.20   70.69
  -3   1   1   83.49  124.09
  -1   3  -1   16.20   71.09
  -1  -3   2    4.70  154.08
   1   3  -2   44.10   71.39
   3  -1  -1  108.49   87.59
   3  -1  -1   54.19   71.59
   3  -1  -1  182.88   66.09
   3   1  -2   16.70   87.79
   1  -3   1   59.79   85.59
   1  -3   1   70.99   61.49
  -1   3  -1   70.89   77.19
   1  -3   1   74.59   73.69
   3   1  -2   78.39   77.49
  -3  -3   3  401.56  128.79
  -3   3   0  376.06  260.07
   0   4  -2 2694.23  258.37
   0  -4   2 3084.79  219.28
   4   0  -2 2866.11  228.38
   0   4  -2 2708.53  243.78
  -2  -4   3 2690.83  252.97
   2  -4   1 2292.77  249.08
   2  -4   1 2424.06  263.47
  -2   4  -1 2487.55  250.67
   2   4  -3 2870.31  301.37
   4  -2  -1 2436.66  235.28
   4  -2  -1 2522.45  239.98
   4   4  -4 1731.43  317.77
   4  -4   0 1627.44  244.48
   5  -1  -2 -322.57  188.98
   1  -5   2 -286.47  205.38
   5  -1  -2   99.89  182.28
   1   5  -3 -288.27  201.68
   5   1  -3 -380.06  187.38
   0   1   0  -15.90   21.80
   0   1   0  -13.90   20.40
  -1   0   1    2.10   20.70
  -1   0   1   50.59   28.30
   0  -1   0   28.20   25.50
   0  -1   0   17.30   19.30
   1   0  -1   21.30   21.20
   1   0  -1   29.90   28.60
  -1   0   1   20.60   27.10
   0  -1   1    5.60   19.10
   0   1  -1   14.70   22.60
   0  -1   1    5.00   26.20
   0   1  -1  -23.40   21.20
   1   0  -1  -31.60   23.50
   1   2  -2  -16.50   48.00
   2  -1  -1  -18.20   53.49
   2  -1  -1   38.40   43.00
  -1   2   0   -2.50   49.00
  -2   1   0   13.00   81.49
  -1  -2   1   84.29   53.39
  -1   2   0   47.00  122.59
   2  -1  -1   29.20   42.00
   1   2  -2  -47.20   45.80
   1  -2   1   41.40   53.49
   1  -2   1  -56.99   34.30
  -1  -2   1  -11.70   41.40
  -2   1   1   57.69   50.99
   1   2  -1  -56.09   39.60
  -2   1   1  -64.69   47.10
  -1  -2   2   75.09   57.39
  -1  -2   2  -41.70   39.60
   2   1  -2   98.69   52.69
   2   1  -2  119.79   60.09
   2   1  -2    9.70   49.99
  -2   1   1   20.80   52.19
   1  -2   0   24.40   37.70
   1  -2   0   35.50   51.39
   2  -1   0  -81.29   49.70
   2  -1   0    1.50   38.80
  -1   2  -1   38.60   43.40
   2  -1   0   46.50   51.49
   1  -2   0  -31.80   42.30
   1   2  -1   24.70   44.00
   0  -3   1   84.79  134.29
   3   0  -2 -107.19   66.39
   3   0  -2  -31.70   75.79
   3   0  -1   -2.50   65.39
   0   3  -2  153.38   70.59
   0  -3   1  157.08   90.99
  -3   0   2   63.19   65.29
   3   0  -2    4.50   76.09
  -3   0   2  -33.30   65.89
  -3   0   2  -25.70   81.29
   0   3  -2  -29.90   66.39
   0   3  -1  -69.09   65.29
   0   3  -1   39.70   74.59
   0  -3   2  -48.90   56.79
   0  -3   2   98.49   83.49
   2   3  -3  -73.69  101.29
  -2   3   0    4.90   79.49
   3  -2  -1 -120.79   79.59
   3  -2  -1   70.89   85.89
   2  -3   1  -58.39   94.29
  -3   2   0   -4.10  101.39
   2   3  -3   27.50   94.09
   2  -3   1  146.99  107.19
  -3  -2   3  -71.09   88.29
   3   2  -2 -112.59   79.79
   2  -3   1   37.20   77.59
   2   3  -2   71.79   91.39
   3  -2   0   32.50   84.99
   2  -3   0   61.99   79.59
   2  -3   0   22.40   82.89
   2  -3   0  -23.30  109.29
   3  -2   0  181.18  107.89
   3   2  -3   36.00  113.89
   3   2  -3  -17.10  103.39
  -2  -3   3 -108.89   81.39
  -2   3  -1   71.09  131.19
   2   3  -2  -55.09   93.79
   3  -2   0   49.70   92.19
   1  -4   2  -46.40  104.79
   4  -1  -2  -93.09  122.79
  -1  -4   2  -74.89  124.99
   1   4  -3   18.60  126.79
   4  -1  -2 -104.19  117.79
   1   4  -3   16.40  139.99
  -1   4  -1   61.29  113.49
   4   1  -2   91.59  109.09
   4  -1  -2 -107.89  159.88
   1   4  -2   73.99  125.29
  -4   1   2   47.10  143.49
   4  -1  -1   -2.00  116.09
  -1  -4   3  -81.59  104.79
   4   1  -3  168.78  151.78
   1   4  -2  221.18  137.39
   4  -1  -1  138.39  114.59
   4   1  -3   92.89  121.99
   4   1  -3  234.28  156.58
  -1   4  -2   81.09  117.59
   4  -1  -1  -80.09  142.39
   1  -4   1 -136.09  112.89
   4  -3  -1 -311.97  155.58
   3  -4   1  218.28  168.38
   4  -3  -1 -315.17  186.58
  -3   4   0  127.69  260.77
   3   4  -4 -228.98  201.48
   3  -4   1   41.90  174.78
   4   3  -4 -389.26  193.78
   3   4  -3   -1.10  208.48
   3  -4   0  -70.39  176.68
   4  -3   0  -19.10  164.08
   4  -3   0 -134.29  171.78
   3  -4   0 -217.88  162.28
   5   0  -3 -164.18  170.38
   0   5  -2  114.79  207.18
   5   0  -2   70.09  180.58
   0   5  -3 -163.68  218.38
   0  -5   2  -52.99  192.28
   0  -5   3  335.77  178.88
   5   0  -3  117.39  211.88
   2   5  -4 -314.67  257.27
   2  -5   2  109.29  224.58
   2  -5   2  -11.00  236.58
   5  -2  -2   46.10  201.38
   5  -2  -2  101.99  245.38
   5  -2  -1   27.50  226.78
   2   5  -3  223.88  259.77
   5  -2  -1  -84.89  194.88
   2  -5   1 -470.05  234.68
   0   0   1 2995.90  137.99
   0   0   1 3011.00  141.69
   0   0  -1 2993.40  136.19
   0   0   1 2802.02  135.79
  -1   1  -1 7316.77  315.17
  -1   1   1 7323.97  319.97
  -1  -1   2 7489.75  331.67
   1  -1  -1 7096.19  315.47
  -1   1   1 6755.02  315.07
   1  -1   1 7189.48  316.87
   1   1  -2 6837.42  330.67
   1  -1  -1 7214.38  320.27
   1  -1  -1 7355.36  322.97
  -1  -1   2 7063.29  319.27
   1  -1   1 6957.80  318.57
   1   1  -2 7167.78  324.97
   2   0  -2  867.51  104.29
   2   0  -2 1083.09   85.99
   2   0   0  896.11   87.59
  -2   0   2  979.50  117.79
   0  -2   2 1046.00  103.69
   0   2  -2  980.80   90.49
   0  -2   0 1009.20  100.69
   0  -2   2  892.21   90.79
   0   2   0  952.60   82.29
   2   0  -2 1047.70   97.99
  -2   0   2  953.30  102.09
   0  -2   0  845.82   84.49
  -2   0   2  885.71   80.29
   0   2  -2 1112.69  109.79
   0   2   0  823.32   95.79
  -2   2   1  852.51   96.49
   2  -2  -1  815.82   93.89
  -2  -2   3  835.72  118.19
   2  -2  -1  766.42  104.29
  -2   2  -1  770.52  118.29
   2  -2  -1  759.32   85.29
  -2  -2   3  729.53   84.29
  -2   2   1  564.84   96.89
   2   2  -1  838.62   81.39
  -2   2   1  487.85  110.49
   2  -2   1  714.43   91.89
   2  -2   1  739.63   97.89
   2   2  -3  698.83  105.39
   2  -2   1  998.10  100.39
  -2   2  -1  757.72  104.69
  -1  -3   1 2640.34  175.18
  -1   3   0 2418.16  200.28
   3  -1  -2 2608.04  181.08
   1   3  -3 2536.25  191.08
   3  -1  -2 2451.65  173.78
   3  -1  -2 2139.89  205.38
   1  -3   2 2776.32  198.58
   1  -3   2 2726.23  168.58
  -3  -1   3 2820.32  175.08
  -1   3   0 2672.63  177.48
   1   3  -3 2605.14  199.68
   3   1  -3 2388.66  222.78
   3  -1   0 2590.14  184.38
  -3   1   2 2877.81  205.48
   1  -3   0 2737.33  179.88
   1  -3   0 2342.27  208.58
   1   3  -1 2443.06  183.18
   1   3  -1 2865.41  186.28
  -1  -3   3 2824.62  216.58
   3  -1   0 2724.23  182.58
  -1   3  -2 2799.42  186.28
   3   1  -3 2121.09  221.78
   3   1  -3 2590.54  185.58
  -1  -3   3 2651.83  174.48
  -1   3  -2 2702.93  181.48
  -3   3  -1 1207.78  166.98
   3  -3  -1 1177.08  167.68
   3  -3  -1 1272.77  190.28
  -3   3   1 1269.47  166.48
   0  -4   1  156.58  117.29
   0   4  -3  115.59  124.29
   4   0  -3  182.18  157.28
   4   0  -3  168.48  147.09
   0   4  -1  383.96  127.49
   0  -4   3  348.67  109.59
   4   0  -3  288.17  118.89
   0   4  -1  537.55  137.29
   4   0  -1  358.96  125.69
  -2   4   0  385.76  153.98
   2  -4   2  336.77  228.08
   2   4  -4 -110.39  172.68
   4  -2  -2  140.19  144.59
   4  -2  -2  247.18  157.38
   2  -4   2   21.20  148.59
   2  -4   0  329.57  137.29
   4  -2   0   55.79  140.49
  -4   2   2  249.28  224.78
  -2   4  -2  -46.90  135.29
   4   2  -4  114.19  198.88
   2   4  -2  329.67  170.98
  -2  -4   4  130.99  148.79
   4  -2   0  122.19  151.48
   2  -4   0  199.78  148.79
   4  -4   1 -234.68  261.97
   4  -4  -1 -105.49  236.88
   4  -4   1  156.18  243.68
   4  -4  -1   -3.00  283.07
  -1   5  -1  632.74  216.38
   5  -1  -3  994.10  203.68
   5  -1  -3 1026.90  250.07
   1  -5   3 1176.68  215.88
   5  -1  -1 1225.78  223.58
   5   1  -4 1201.38  277.47
   1   5  -2  799.52  239.98
  -1   5  -3  951.10  246.08
   5   1  -4  914.91  231.58
   0  -1   2 1644.74  108.09
   0  -1  -1 1410.86   92.59
   0   1   1 1701.63  103.39
   0  -1  -1 1506.85   96.09
   1   0  -2 1534.95  109.09
   0   1  -2 1749.53   96.89
   0  -1   2 1657.83   92.79
   0   1  -2 1613.14  104.89
   1   0  -2 1648.54  101.19
  -1   0   2 1634.54   98.19
  -1   0   2 1663.83  116.79
  -1   0   2 1546.65  105.89
  -2  -1   3  746.63   89.79
   1   2  -3  988.00  116.59
  -1  -2   0  823.62   85.59
  -1   2   1  789.32  101.49
  -1   2   1  751.82   91.09
   1   2  -3  784.42  107.79
   1  -2   2  799.22  110.39
   2  -1  -2  871.51   98.49
  -1   2   1  854.21  117.19
   1  -2   2  762.62   80.29
   2  -1  -2  854.51   99.89
   2  -1  -2  840.42   84.59
  -2  -1   3  762.12   83.89
  -2  -1   3  733.63  104.39
  -1  -2   0  864.71   92.69
   1   2   0  843.32   94.89
  -1   2  -2  758.72  100.19
  -2   1   2  819.32   91.19
  -2   1   2  820.82   96.09
  -1  -2   3  738.43   97.49
  -1  -2   3  936.51  124.29
   1   2   0  777.42   85.29
   1  -2  -1  804.02  116.99
   1  -2  -1  785.72  111.09
   2   1  -3  798.52  102.99
  -2   1   2  933.01   93.19
  -1   2  -2  764.82   95.09
   2   1  -3  797.92   96.89
   2   1  -3  778.22  105.09
   0   3   0  644.24   94.89
   0  -3   3  519.35   81.19
   3   0  -3  694.73   99.59
  -3   0   3  606.84  105.19
   0  -3   0  488.15   95.09
   0   3   0  698.83  108.99
   3   0   0  610.54  104.59
   0  -3   3  434.46  109.89
   3   0  -3  519.25  105.19
   3   0  -3  776.82  117.29
   0   3  -3  427.26   96.89
   0   3  -3  466.15   94.59
   3  -2  -2  545.25  143.49
   2  -3   2  451.55  112.69
   2  -3   2  382.56   89.89
  -3  -2   4  499.65  110.89
   3  -2  -2  494.75  109.69
   2  -3   2  447.76  125.29
   3  -2  -2  361.26  111.59
  -3  -2   4  589.44  139.89
  -3   2   2  511.05  133.89
   2  -3  -1  381.16  139.59
   2   3  -1  320.77  106.89
   2  -3  -1  528.35  100.99
   2  -3  -1  479.15  108.69
  -2   3  -2  477.45  111.89
   3   2  -4  618.44  139.89
   3   2  -4  499.85  148.19
   3  -2   1  495.35  123.69
   2   3  -1  487.85  115.39
   1  -4   3  397.16  216.28
   1   4  -4  262.87  174.08
   1   4  -4  275.47  155.08
  -1   4   0  293.47  127.19
  -1  -4   1  235.48  135.19
   1  -4   0  337.87  133.09
   4  -1   0  387.26  146.69
  -1  -4   4  515.95  123.69
  -4   1   3   28.50  148.49
  -1   4  -3  371.66  140.29
  -3   4   1  250.07  197.78
   3   4  -5  534.25  239.98
   3  -4   2  -82.19  169.78
   3  -4   2  182.08  192.98
   4  -3  -2   82.39  208.08
   4  -3  -2  239.78  173.58
   4  -3   1  -74.09  173.58
   3  -4  -1    6.10  203.98
   4  -3   1  175.88  208.18
   4   3  -5  621.24  261.67
   3  -4  -1  261.57  182.68
   5   0  -4  119.09  185.58
   0   5  -1  513.95  212.58
   5   0  -1  191.18  223.28
   0  -5   4 -265.77  187.28
   5   0  -4  171.68  254.57
   5  -2  -3  611.44  213.88
   2  -5   3  180.28  240.68
   5  -2  -3  -55.59  290.17
   2   5  -5  312.77  290.97
  -2   5   0  380.96  253.17
   2  -5   3  -27.70  221.88
   5  -2   0 -126.59  252.77
   2   5  -2  318.37  288.47
   5   2  -5   67.79  353.96
   2  -5   0  299.27  258.97
   5   2  -5  565.44  272.27
   0   0  -2 4559.94  207.88
   0   0   2 4389.76  213.68
   0   0   2 4252.97  218.78
   0   0  -2 4054.39  205.58
  -1   1   2 3598.94  181.98
   1  -1  -2 3500.65  180.08
   1  -1  -2 3364.06  167.58
   1  -1   2 3252.87  181.18
   1  -1   2 3226.68  163.98
  -1   1   2 3442.36  171.88
  -1   1  -2 3217.58  170.48
   1  -1  -2 3506.85  183.88
  -2   0   3 1418.36  155.78
  -2   0   3 1467.45  120.29
   0  -2   3 1623.34  146.69
   0  -2   3 1476.95  110.99
   0   2   1 1654.43  133.69
   0   2  -3 1535.35  140.99
   0   2   1 1599.24  114.29
   0  -2  -1 1403.36  131.09
   0  -2  -1 1539.75  118.09
   2   0  -3 1638.94  121.99
   0   2  -3 1691.93  127.29
   2   0  -3 1615.64  147.99
  -2   0   3 1452.85  158.28
   2   0  -3 1567.94  133.49
   2  -2   2  999.20  109.19
   2  -2  -2  971.30  131.59
   2  -2  -2 1030.20  142.59
  -2   2   2 1071.79  120.69
   2  -2   2 1071.69  112.69
   2   2  -4  895.21  143.19
  -2   2   2 1436.16  182.28
  -2  -2   4 1011.90  154.28
   2   2  -4  952.20  122.89
   2  -2  -2 1079.39  121.29
  -2   2   2 1136.39  153.18
  -2  -2   4  877.51  127.49
   1  -3   3 1405.56  196.98
   1   3  -4 1623.04  196.88
  -3  -1   4 1483.25  217.48
  -1   3   1 1609.14  163.98
   1  -3   3 1795.72  149.09
   1   3  -4 1436.56  200.98
   3  -1  -3 1855.21  200.48
   3  -1  -3 1924.91  182.68
   3  -1  -3 1673.93  161.38
  -1   3   1 1569.54  164.48
  -1  -3   4 1764.72  230.38
   1  -3  -1 1334.47  158.18
   3   1  -4 1490.15  230.48
   3   1  -4 1494.35  187.98
  -1  -3   4 1344.07  149.39
   3   1  -4 1594.74  182.08
  -1  -3   4 1882.71  223.88
   3  -1   1 1304.77  178.38
   1   3   0 1691.73  180.38
  -1   3  -3 1505.85  169.18
   1   3   0 1582.14  165.48
  -3  -3   5  483.25  313.97
  -3   3   2  643.94  169.88
   3  -3  -2  367.86  162.78
   3   3  -5  850.61  221.28
   3  -3   2  747.23  145.09
   0   4   0  668.03  146.09
   4   0   0  456.35  163.28
   4   0  -4  756.02  216.78
   0  -4   0  220.08  153.88
   0  -4   4  346.07  122.99
   0   4  -4  410.56  159.98
   2   4  -5  743.23  220.58
   4  -2  -3  268.17  151.88
   2  -4   3  439.06  164.58
  -2   4   1  427.36  160.88
   4  -2  -3  377.66  183.28
   2  -4   3  464.85  145.49
  -4   2   3  624.54  234.58
   4   2  -5  378.66  269.97
   2   4  -1  438.26  183.78
  -2   4  -3  177.48  163.78
   4  -2   1  546.15  151.08
   4  -2   1  169.98  182.28
   2  -4  -1  215.68  174.78
  -2  -4   5  496.65  151.58
   4   2  -5  601.14  199.88
   5  -1  -4  328.17  281.07
   1  -5   4  327.27  219.98
   1   5  -5  567.84  275.97
   1  -5   4  784.72  214.88
  -1   5   0  318.27  220.18
   5  -1  -4  224.28  203.58
   5  -1   0  353.36  259.77
   5   1  -5   91.89  231.78
   1   5  -1  612.44  246.78
  -1   0   3 1653.53  131.49
   0  -1   3 1624.94  109.39
   0  -1   3 1387.26  131.39
   0  -1  -2 1750.02  107.89
   0   1  -3 1630.34  139.19
   0  -1   3 1323.67  135.89
   0   1  -3 1510.85  117.79
   1   0  -3 1510.15  131.09
  -1   0   3 1602.94  132.89
  -1   0   3 1362.06  173.58
   1   0  -3 1511.75  120.39
   1   0  -3 1568.84  123.39
   1   2  -4  911.51  129.79
   2  -1  -3  874.41  121.59
  -2  -1   4  768.02  109.09
  -2  -1   4  755.82  139.89
  -2  -1   4  720.53  112.49
   1  -2   3  815.92  105.59
  -1   2   2  934.11  131.59
  -1   2   2 1187.98  130.99
   1  -2   3  841.62  106.59
   2  -1  -3  868.41  110.69
   2  -1  -3  865.31  126.59
  -1   2   2 1017.50  125.69
   2   1  -4  948.31  113.39
  -1   2  -3  768.32  102.49
  -1  -2   4  901.01  123.49
   2   1  -4  899.21  113.39
   2  -1   2  915.31   95.09
   2   1  -4  913.61  125.79
   1   2   1  927.61  106.79
   1   2   1  882.31  122.29
  -2   1   3 1201.38  182.38
   1  -2  -2  884.51  116.19
   1  -2  -2  574.04  166.28
  -1   2  -3  866.81  131.69
  -2   1   3  995.40  103.89
  -1  -2   4  786.22   94.69
  -2   1   3  840.62  107.49
   0   3  -4  600.04  131.89
  -3   0   4  682.93  132.59
   3   0  -4  740.43  134.19
   0   3   1  685.03  106.29
   0  -3  -1  590.24  105.29
   3   0  -4  859.61  123.29
   0  -3   4  564.44  126.29
   0  -3   4  574.44   95.29
   3   0  -4  660.53  128.99
   3  -2  -3  285.07  130.49
  -2   3   2  694.53  138.89
   2   3  -5  419.36  166.68
   2  -3   3  130.19  160.48
   2  -3   3  411.96  104.29
   3  -2  -3  542.55  124.29
  -3  -2   5  429.06  155.48
   3  -2  -3  332.07  170.18
   3   2  -5  142.09  168.78
   3   2  -5  527.75  197.48
   3   2  -5  867.61  155.58
  -2  -3   5  397.66  119.99
  -2   3  -3  507.15  128.19
  -3   2   3  431.76  145.99
   3  -2   2  600.94  108.29
   3  -2   2  678.33  144.29
   3  -2   2  459.35  122.99
   2   3   0  647.04  120.69
   2  -3  -2  600.84  108.59
   2  -3  -2  629.34  132.19
   4  -1  -4  586.64  164.48
   4  -1  -4  398.06  190.38
  -1   4   1  852.91  324.57
  -4  -1   5  -63.19  217.58
   1   4  -5  694.23  202.58
  -1   4  -4  323.37  173.18
   1  -4  -1  427.96  160.88
   4   1  -5  451.35  245.98
   1   4   0  619.44  159.28
   4  -1   1  581.44  214.78
   4   1  -5  361.46  212.48
  -1  -4   5  533.75  145.79
  -4   1   4  301.07  159.08
   3  -4   3 -174.38  254.37
   4  -3  -3 -189.28  199.58
  -3   4   2 -496.55  331.47
   3   4  -6  104.09  309.27
   3  -4   3  212.68  190.38
   4  -3  -3 -153.48  234.08
   3  -4  -2  118.39  246.18
   4   3  -6  678.13  346.47
   4  -3   2   93.19  188.98
   4  -3   2  193.38  267.37
   3  -4  -2  418.46  201.58
   0   5   0 -195.88  228.88
   5   0  -5  270.47  238.68
   5   0   0  802.72  286.07
   0  -5   5  356.76  223.38
   5   0  -5  281.67  298.77
  -2   5   1  450.45  268.17
   2  -5   4  670.23  289.37
   5  -2  -4  644.54  390.76
   2  -5   4   -2.20  246.88
   2   5  -6  537.55  363.66
   5  -2  -4  528.85  352.26
   2   5  -1  122.09  425.66
   5   2  -6  156.28  296.87
   5  -2   1  535.15  338.97
   5   2  -6  -32.80  488.85
   0   0  -3 2144.09  152.78
   0   0   3 2176.48  154.48
   0   0  -3 2314.47  151.98
   0   0   3 2571.84  170.78
   0   0   3 2296.27  178.58
   1   1  -4 3238.28  207.28
  -1  -1   4 2798.52  206.38
  -1   1  -3 2926.11  178.48
   1  -1  -3 2777.32  182.58
  -1   1  -3 2992.00  181.58
   1  -1  -3 2905.81  181.98
  -1   1   3 2977.70  184.88
  -1   1   3 3251.57  221.98
  -1  -1   4 2725.13  218.08
   1  -1  -3 2808.02  197.68
   1  -1   3 2813.02  188.48
  -1  -1   4 2979.80  182.38
   1  -1   3 2937.81  167.38
   1   1  -4 3225.58  196.08
   2   0  -4 1203.88  171.18
   0   2   2 1157.78  170.58
  -2   0   4  791.62  154.18
   0  -2   4 1150.98  128.39
   2   0  -4 1077.39  125.89
   0  -2   4 1389.66  170.88
   0   2  -4  903.11  136.29
   2   0  -4  883.91  115.19
   0   2   2  856.61  133.49
   0  -2  -2 1228.48  131.99
  -2   0   4 1169.48  135.49
   2   2  -5  733.03  138.09
  -2   2   3  583.04  167.48
   2  -2  -3  662.73  110.79
  -2   2   3  701.23  123.69
   2  -2   3  619.54  124.69
   2   2  -5  783.52  160.98
   2  -2   3  686.13   95.69
  -2  -2   5  688.73  121.79
   2  -2  -3  855.91  123.69
  -2   2  -3  814.22  113.19
   3  -1  -4 1046.10  159.68
  -1  -3  -1 1203.68  185.68
   3  -1  -4 1240.48  152.68
  -3  -1   5 1014.20  166.28
   1  -3   4 1224.18  175.18
   3  -1  -4 1195.78  170.28
  -1   3   2 1028.00  182.98
  -1   3   2 1236.18  147.09
   1   3  -5 1088.19  182.78
   1  -3   4 1038.20  160.68
   3   1  -5 1401.36  178.78
   3   1  -5 1115.79  187.08
   1   3   1 1209.08  138.39
  -1   3  -4 1092.49  175.68
  -1  -3   5 1235.68  141.09
   1  -3  -2 1299.17  192.28
   1   3   1 1691.43  222.28
  -3   1   4 1220.58  155.58
   3   1  -5 1357.26  198.28
   3  -3  -3  835.22  204.18
   3  -3  -3  624.64  178.78
   3   3  -6  498.15  275.87
   3  -3   3  571.14  151.08
   3  -3   3  941.41  200.98
  -3   3   3  881.71  198.58
  -3  -3   6 1169.68  199.88
   4   0   1  605.94  215.98
   0   4   1  249.78  153.88
   0  -4   5  448.46  157.98
   0   4  -5  293.17  215.28
   4   0  -5  365.26  179.78
   4   0  -5  360.56  211.38
   2  -4   4  435.66  165.48
  -2   4   2  -38.30  192.58
   2   4  -6  246.88  280.47
   4  -2  -4   76.69  224.98
   4  -2  -4  396.06  188.28
   4   2  -6  485.75  228.28
   2   4   0  210.78  165.48
   4   2  -6 -344.67  319.17
   2  -4  -2  -68.49  206.98
  -2  -4   6  188.68  184.58
   4  -2   2  151.28  215.58
   5  -1  -5  878.61  264.37
   1   5  -6  323.47  360.36
   1  -5   5  515.65  244.48
   5  -1  -5   60.69  329.17
   5  -1   1 -264.47  316.77
   5   1  -6  490.05  395.36
   1   5   0  -38.00  269.87
   5   1  -6  352.16  306.87
   0  -1  -3  -27.20   80.99
  -1   0   4    4.50  111.29
   0   1  -4  142.39  102.19
   0  -1  -3   29.90   67.19
   1   0   3  179.38   90.69
   0  -1   4  167.18  108.99
   0  -1   4   93.69   73.29
  -1   0   4 -104.89   93.79
   1   0  -4 -185.88   97.19
   1   0  -4  -12.60   91.19
   0  -1   4  134.79   94.69
  -1   0   4 -107.09  116.39
   0   1  -4  190.58   95.69
   0   1   3   56.89  128.59
   0   1   3   85.39   75.99
   1   0  -4 -135.79   78.99
   0   1   3  -73.59  109.49
  -2  -1   5   69.89  113.79
  -1   2   3   79.99  151.28
  -2  -1   5  423.26  167.88
   2  -1  -4   37.90  100.29
  -1   2   3  -96.09   96.09
   2  -1  -4  154.58   99.89
   2  -1  -4 -159.98  130.69
   1  -2   4  266.17  111.29
   1  -2   4  123.29   86.19
   1   2  -5  186.28  132.09
   2   1  -5  -76.69  122.09
  -2   1   4   90.09  109.49
   1   2   2   13.10   97.09
   1  -2  -3   16.50  108.09
   1   2   2  112.09   99.49
  -1  -2   5   39.90   95.29
   1  -2  -3   83.39  175.88
   2   1  -5  130.09  133.79
  -1   2  -4   95.19  110.49
   2   1  -5   12.80  117.79
  -2   1   4  226.38  165.18
  -1  -2   5  135.39  136.89
   0  -3   5  288.47  160.18
   3   0  -5  130.19  140.09
  -3   0   5  187.68  138.99
   0  -3   5 -121.89  109.79
   3   0  -5 -101.79  139.09
   0   3   2 -274.97  164.98
   0   3   2 -117.39  117.99
   0   3  -5 -194.68  159.38
   3   0  -5   85.49  169.78
   2  -3   4  -43.40  122.49
   3  -2  -4  -48.90  147.99
   2   3  -6   78.99  212.98
  -3  -2   6  338.87  189.38
   3  -2  -4   -1.90  167.18
  -2   3   3  -44.30  156.18
   3   2  -6 -415.06  253.77
  -3   2   4 -121.99  159.78
  -2  -3   6  -53.99  152.78
   2  -3  -3    4.10  144.89
   2  -3  -3   27.30  152.78
   1   4  -6 -251.37  265.97
  -1   4   2   35.30  175.18
   1  -4   5  200.48  178.98
   4  -1  -5  113.79  227.48
   4  -1  -5  209.48  192.58
  -4   1   5  643.14  245.38
  -1  -4   6   81.79  186.58
   1   4   1   44.30  157.48
   4  -1   2   90.19  221.78
   4   1  -6  175.88  214.48
   4   1  -6  -45.90  274.27
   4  -3  -4  767.32  255.07
   4  -3  -4  138.29  307.57
  -3   4   3   75.09  285.97
   3  -4   4 -443.96  415.76
   3   4  -7 -855.11  386.96
   3  -4  -3 -618.14  303.67
   4   3  -7  455.55  441.96
   3  -4  -3 -893.21  464.75
   4  -3   3  821.42  513.65
   5   0  -6  396.96  379.46
   5   0  -6  314.37  351.66
   5   0   1 -203.88  354.26
   0  -5   6  226.28  282.87
   0   5   1 -259.17  273.87
   0   0   4 6140.09  357.16
   0   0  -4 5723.03  315.47
   0   0   4 6150.88  341.47
  -1  -1   5    5.60  134.09
  -1  -1   5   13.10  103.29
   1   1   3 -204.88  116.69
   1   1  -5  130.49  109.29
  -1   1  -4   37.00  111.19
   1  -1   4  112.69   89.79
   1  -1  -4   43.50  106.69
   1  -1   4   -4.90  105.09
   1  -1  -4   79.99  118.79
  -1   1   4   77.29  106.89
  -1   1   4  184.08  163.98
   2   0  -5 3029.50  243.58
   0   2   3 2329.77  299.87
   2   0  -5 3549.24  251.07
   0   2   3 2575.94  251.87
  -2   0   5 3467.85  279.57
  -2   0   5 2886.11  343.77
   0   2  -5 3160.78  295.97
   0  -2   5 3333.87  282.17
   0  -2   5 3328.67  235.88
   2  -2  -4 2323.07  255.27
  -2   2   4 2295.47  371.56
  -2   2  -4 2140.19  240.28
  -2   2   4 1805.52  280.17
   2  -2  -4 1787.82  237.98
   1   3  -6 -259.27  199.58
   1  -3   5  -85.19  135.09
  -3  -1   6    4.30  193.58
  -1   3   3  -18.20  173.18
   3  -1  -5  -98.39  152.08
   3  -1  -5   77.39  171.98
   1   3   2  200.98  147.69
  -3   1   5   70.09  158.88
  -1   3  -5 -221.08  185.48
   1  -3  -3  -15.40  138.39
  -1  -3   6 -255.47  144.59
   3   1  -6 -136.69  180.68
   3   1  -6 -210.08  200.38
   3  -3  -4  365.06  467.85
   3  -3   4 -227.68  163.68
  -3   3   4  -42.90  272.37
   3  -3  -4   18.20  204.58
   3   3  -7   18.70  321.67
   4   0  -6 1155.28  290.07
   4   0  -6 1728.73  256.27
   0   4   2 1183.88  217.88
   0  -4   6 1442.46  233.58
   0   4  -6 1278.27  400.46
   4  -2  -5  589.34  302.07
  -2   4   3  804.42  246.08
   2   4  -7  657.93  364.96
   2  -4   5  927.51  239.18
   4  -2  -5  914.01  263.47
   4  -2   3 1014.40  276.87
   4   2  -7  562.64  398.26
  -1   0   5  -84.19  170.18
   1   0  -5  338.97  205.78
  -1   0   5 -197.08  138.99
   0   1   4  284.17  178.78
   0  -1   5  204.38  136.29
   0  -1  -4  187.38  163.08
   1   0   4   47.30  132.99
   0   1   4  -28.70  138.29
   0   1  -5    8.30  141.99
   0  -1   5  -67.89  109.69
  -2  -1   6   88.29  160.68
   1   2  -6  -27.20  178.78
  -1   2   4 -140.99  158.88
   2  -1  -5   49.90  153.28
   2  -1  -5  -46.70  150.48
   2   1  -6  -51.99  165.88
  -1  -2   6  373.06  202.58
  -1  -2   6   14.50  141.09
   1  -2  -4 -118.99  179.78
   1  -2  -4  302.67  371.56
  -2   1   5  598.14  288.87
  -1   2  -5  422.16  213.48
  -2   1   5  -39.10  150.68
   0   3  -6  231.68  230.48
   3   0  -6  444.36  186.48
   0   3   3 -147.69  164.28
   0  -3   6  -92.59  166.28
   3   0  -6   28.90  210.48
  -3  -2   7  494.15  254.87
   3  -2  -5  -21.00  189.28
   3  -2  -5  152.48  245.28
  -2   3   4 -389.26  222.28
   2   3  -7  198.58  294.37
   2  -3   5 -294.47  168.08
   2  -3  -4  512.45  343.57
   3   2  -7 -274.57  318.07
   2  -3  -4 -337.97  214.28
  -2  -3   7   13.30  251.27
  -1   4   3   88.49  238.48
   4  -1  -6 -251.27  259.37
   1  -4   6   96.09  241.98
   4  -1  -6  385.26  303.87
   4   1  -7  135.19  343.17
   4   1  -7   61.29  265.87
   1   4   2  147.39  223.68
   4  -1   3  107.79  255.87
  -1  -4   7 -265.67  250.17
   0   0   5 -167.28  174.38
   0   0  -5   36.90  129.49
   1   1  -6 1430.26  198.58
  -1   1   5 1645.94  224.48
   1  -1  -5 1927.41  266.47
  -1  -1   6 1905.11  278.67
  -1   1  -5 1961.80  285.47
   0  -2   6   82.29  157.98
   2   0  -6  359.26  185.58
   0   2   4  333.77  196.98
   0   2  -6  286.87  210.88
   2  -2   5  -36.60  152.08
   2  -2  -5  -42.30  213.68
  -2  -2   7  204.78  362.36
   2   2  -7   59.19  249.18
  -2   2   5 -254.47  209.68
   2  -2  -5  -19.30  196.98
   3  -1  -6  874.91  216.28
   1  -3   6 1355.96  230.38
  -3  -1   7  951.30  291.97
   1   3  -7 1403.46  291.07
  -1   3   4  664.93  241.28
  -1  -3   7 1091.79  235.88
   1   3   3  556.04  224.88
   0  -4   7  -29.50  279.47
   4   0  -7  454.65  372.56
   4   0   3  -38.70  285.57
   0   4   3  -14.10  260.17
   4   0  -7  -73.39  319.17
   1   0  -6  204.48  184.98
   0   1   5  160.58  198.28
   1   0   5  281.77  163.18
   0  -1   6  508.55  174.88
   1   2  -7  557.34  338.47
  -2  -1   7  199.18  248.78
   1  -2   6  -95.09  187.88
   2  -1  -6   85.49  225.38
   2  -1  -6  -12.70  202.38
  -1   2   5   52.29  222.58
  -1  -2   7  212.68  201.18
   2   1  -7  247.98  237.68
  -2   1   6   -2.60  220.78
   3   0  -7 -260.87  620.44
   3   0  -7 -325.37  237.78
   0   3   4   62.49  261.27
   0  -3   7   92.69  240.78
  -2   3   5  -95.89  309.87
  -3  -2   8  351.96  440.26
   2  -3   6   49.70  276.27
   3  -2  -6  537.95  279.97
  -3   2   6  139.69  312.07
   3   2  -8  714.23  367.86
  -2  -3   8  496.05  317.07
   2  -3  -5 1241.38  390.76
  -1  -1   7  726.23  242.28
  -1   1   6  749.92  256.17
   1  -1   6  607.54  213.38
   0  -2   7  585.44  229.68
   0   2   5  218.98  274.17
  -2   2   6  632.44  311.37
  -2  -2   8  -13.90  297.87
   2  -2   6  169.18  232.68
  -1   3   5  316.67  353.76
   1  -3   7  260.67  451.25
  -3   1   7  142.29  343.97
  -1  -3   8   60.69  309.87
   1   0   6  114.29  228.28
   0  -1   7  222.88  249.08
   1  -2   7  -38.40  292.67
  -1   2   6 -116.09  339.57
  -2  -1   8  609.24  360.26
  -1  -2   8   44.10  297.67
   1   2   5  259.27  343.57
  -2   1   7  645.44  348.17
   0   0   7  729.03  311.57
   0   0   0    0.00    0.00
_computing_structure_solution     'SHELXT 2018/2 (Sheldrick, 2018)'
;
_shelx_hkl_checksum     56508
_shelx_res_file
;
TITL 0313_a.res in P-1                      New:I4/mmm
    0313_a.res
    created by SHELXL-2018/3 at 14:30:27 on 08-Apr-2025
CELL  0.71073    4.0410    4.0410   10.0100    90.000    90.000    90.000
ZERR        2    0.0030    0.0030    0.0090     0.000     0.000     0.000
LATT   2
SYMM               - Y ,              X ,              Z
SYMM               - X ,            - Y ,              Z
SYMM                 Y ,            - X ,              Z
SYMM                 X ,            - Y ,            - Z
SYMM                 Y ,              X ,            - Z
SYMM               - X ,              Y ,            - Z
SYMM               - Y ,            - X ,            - Z
SFAC Ca Cu Fe Si
UNIT 2 2.84692 1.15308 4
LIST 4 ! automatically inserted. Change 6 to 4 for CHECKCIF!!
TEMP     0
L.S. 5
FMAP 2
PLAN -20
ACTA
EADP FE1 CU1
EXYZ FE1 CU1
CONF
SHEL 999 0.84
WGHT    0.095700
FVAR       0.74902   0.28677
RESI 0
PART 1
FE1   3    0.000000    0.500000    0.250000    20.12500    0.01776    0.01776 =
         0.01588    0.00000    0.00000    0.00000
PART 2
CU1   2    0.000000    0.500000    0.250000   -20.12500    0.01776    0.01776 =
         0.01588    0.00000    0.00000    0.00000
PART 0
SI1   4    0.000000    0.000000    0.383396    10.12500    0.01321    0.01321 =
         0.00592    0.00000    0.00000    0.00000
CA1   1    0.000000    0.000000    0.000000    10.06250    0.00946    0.00946 =
         0.01289    0.00000    0.00000    0.00000
HKLF 4 1 -1.0000 0.0000 0.0000 0.0000 -1.0000 0.0000 1.0000 1.0000 2.0000
REM  0313_a.res in P-1                      New:I4/mmm
REM wR2 = 0.155732, GooF = S = 1.28838, Restrained GooF = 1.28838 for all data
REM R1 = 0.071130 for 46 Fo > 4sig(Fo) and 0.094449 for all 60 data
REM 9 parameters refined using 0 restraints
END
WGHT      0.0957      0.0000
REM Highest difference peak  1.049,  deepest hole -1.446,  1-sigma level  0.348
Q1    1   0.0000  0.2446  0.0000  10.25000  0.05    1.05
Q2    1   0.1837  0.1837  0.2545  10.50000  0.05    1.04
Q3    1   0.0000  0.2489  0.2468  10.50000  0.05    1.02
Q4    1   0.2295  0.1118  0.0000  10.50000  0.05    0.90
Q5    1   0.0000  0.0000  0.2760  10.12500  0.05    0.82
Q6    1  -0.5000  0.0000  0.4246  10.25000  0.05    0.63
Q7    1   0.0000  0.2657  0.3810  10.50000  0.05    0.61
Q8    1   0.0000  0.2241  0.5000  10.25000  0.05    0.54
Q9    1   0.2203  0.0991  0.5000  10.50000  0.05    0.40
Q10   1   0.3091  0.0899  0.3822  11.00000  0.05    0.39
Q11   1   0.0000  0.0000  0.1857  10.12500  0.05    0.09
;
_shelx_res_checksum     80979
