# Supplementary material for: CaCu1.424Fe0.576Si2
Source: IUCrdata. 2025 Apr 17;10(Pt 4):x250325. doi: 10.1107/S2414314625003256 (PMC12054748; doi:10.1107/S2414314625003256)
Supplement: Supplementary file 2 [file x-10-x250325-Isup2.hkl]

data_I                                                                          
_shelx_title ' 0313_a.res in P-1                      New:I4/mmm'               
_shelx_refln_list_code          4                                               
_shelx_F_calc_maximum      136.78                                               
_exptl_crystal_F_000       208.54                                               
_reflns_d_resolution_high  0.8499                                               
                                                                                
loop_                                                                           
 _space_group_symop_operation_xyz                                               
 'x, y, z'                                                                      
 '-y, x, z'                                                                     
 '-x, -y, z'                                                                    
 'y, -x, z'                                                                     
 'x, -y, -z'                                                                    
 'y, x, -z'                                                                     
 '-x, y, -z'                                                                    
 '-y, -x, -z'                                                                   
 'x+1/2, y+1/2, z+1/2'                                                          
 '-y+1/2, x+1/2, z+1/2'                                                         
 '-x+1/2, -y+1/2, z+1/2'                                                        
 'y+1/2, -x+1/2, z+1/2'                                                         
 'x+1/2, -y+1/2, -z+1/2'                                                        
 'y+1/2, x+1/2, -z+1/2'                                                         
 '-x+1/2, y+1/2, -z+1/2'                                                        
 '-y+1/2, -x+1/2, -z+1/2'                                                       
 '-x, -y, -z'                                                                   
 'y, -x, -z'                                                                    
 'x, y, -z'                                                                     
 '-y, x, -z'                                                                    
 '-x, y, z'                                                                     
 '-y, -x, z'                                                                    
 'x, -y, z'                                                                     
 'y, x, z'                                                                      
 '-x+1/2, -y+1/2, -z+1/2'                                                       
 'y+1/2, -x+1/2, -z+1/2'                                                        
 'x+1/2, y+1/2, -z+1/2'                                                         
 '-y+1/2, x+1/2, -z+1/2'                                                        
 '-x+1/2, y+1/2, z+1/2'                                                         
 '-y+1/2, -x+1/2, z+1/2'                                                        
 'x+1/2, -y+1/2, z+1/2'                                                         
 'y+1/2, x+1/2, z+1/2'                                                          
                                                                                
_cell_length_a     4.0410                                                       
_cell_length_b     4.0410                                                       
_cell_length_c    10.0100                                                       
_cell_angle_alpha  90.000                                                       
_cell_angle_beta   90.000                                                       
_cell_angle_gamma  90.000                                                       
                                                                                
_shelx_F_squared_multiplier     1.000                                           
                                                                                
loop_                                                                           
 _refln_index_h                                                                 
 _refln_index_k                                                                 
 _refln_index_l                                                                 
 _refln_F_squared_calc                                                          
 _refln_F_squared_meas                                                          
 _refln_F_squared_sigma                                                         
 _refln_observed_status                                                         
   1   1   0        475.98        468.63        26.38 o                         
   0   2   0      18708.27      17117.60       252.10 o                         
   2   2   0      11367.84      10566.88       184.34 o                         
   1   3   0        102.57        118.84        37.13 o                         
   3   3   0         15.92        701.08       205.72 o                         
   0   4   0       5249.42       5107.85       210.39 o                         
   2   4   0       3792.09       4502.55       171.11 o                         
   0   1   1          0.43         11.56        10.79 o                         
   1   2   1          0.15         15.26        15.58 o                         
   0   3   1          0.76         17.41        33.12 o                         
   2   3   1          0.70          6.42        33.97 o                         
   1   4   1          0.21         37.28        48.23 o                         
   0   0   2       4186.60       5260.70       122.86 o                         
   1   1   2      14016.20      12747.46       165.05 o                         
   0   2   2       2189.30       1710.02        43.24 o                         
   2   2   2       1257.17       1380.69        44.89 o                         
   1   3   2       5024.48       4685.12        67.34 o                         
   3   3   2       2406.14       2193.81       153.33 o                         
   0   4   2        459.05        520.36        75.59 o                         
   2   4   2        287.05        287.17        72.77 o                         
   0   1   3       2594.69       2873.57        52.21 o                         
   1   2   3       1511.54       1449.28        32.23 o                         
   0   3   3       1027.49       1042.20        52.73 o                         
   2   3   3        748.55        851.81        49.34 o                         
   1   4   3        568.33        573.08        81.62 o                         
   0   0   4       6019.05       7702.79       188.31 o                         
   1   1   4       6942.78       6037.37       110.09 o                         
   0   2   4       3287.20       2773.35        62.20 o                         
   2   2   4       1943.60       1853.97        67.49 o                         
   1   3   4       2778.28       2851.37        70.22 o                         
   3   3   4       1256.16       1158.71       145.31 o                         
   0   4   4        870.62        859.11       126.87 o                         
   2   4   4        636.89        752.05        80.48 o                         
   0   1   5       2652.97       2784.47        65.27 o                         
   1   2   5       1752.17       1586.68        40.10 o                         
   0   3   5       1253.20       1186.71        70.06 o                         
   2   3   5        934.90        941.30        59.30 o                         
   1   4   5        716.43        837.04        91.70 o                         
   0   0   6       3282.87       4097.83       128.08 o                         
   1   1   6       5069.55       5270.75        90.87 o                         
   0   2   6       1995.33       1930.59        87.34 o                         
   2   2   6       1259.86       1287.97        69.49 o                         
   1   3   6       2184.27       2157.85        68.97 o                         
   0   4   6        538.60        680.40       133.36 o                         
   0   1   7         46.17         46.80        44.47 o                         
   1   2   7         31.96        145.22        43.47 o                         
   0   3   7         26.56        -31.99       103.95 o                         
   2   3   7         24.39        -36.06        86.25 o                         
   0   0   8       8878.91      10680.76       346.49 o                         
   1   1   8         88.21         74.30        59.90 o                         
   0   2   8       6074.31       5606.21       201.23 o                         
   2   2   8       4327.03       3694.34       212.57 o                         
   1   3   8         16.46        -80.76        80.76 o                         
   0   1   9         69.68         93.46        85.68 o                         
   1   2   9         45.55        125.55        93.26 o                         
   0   3   9         27.78        138.92       172.07 o                         
   0   0  10        223.68        -89.31       185.30 o                         
   1   1  10       3451.21       3103.52       193.98 o                         
   0   2  10        129.35        456.14       164.53 o                         
   0   1  11        240.12        523.64       159.48 o                         
                                                                                
